# Supplementary material for: Social practice, plural lifestyles and health inequalities in the United Kingdom
Source: Sociol Health Illn. 2018 Aug 13;40(8):1294–311. doi: 10.1111/1467-9566.12780 (PMC6849800; doi:10.1111/1467-9566.12780)
Supplement: Supplementary file 1 — Table S1: Lifestyle practices and orientations in the ESRC Understanding Society survey. Table S2: Missing cases on clustering variables after sample restriction. Table S3: Selected sample statistics after application of longitudinal sample weights. Table S4: Cluster means of age and sex‐standardised SRRs with 95% confidence intervals. [file SHIL-40-1294-s001.xlsx]

## Sheet: Table S1
#	variable	description	composite	wave	valid	missing values†	re-coding‡
1	usdairy	usual type of dairy consumption (whole, semi-skimmed, skimmed/other/none)	healthy nutrition (1)*	2	41861	< 0	1=0; 2=1; 3:6=2
2	usbread	type of bread eats most frequently (white, white and brown, brown)	healthy nutrition (1)*	2	41872	< 0	1=0; 5:7=1; 2:4=2
3	wkfruit	days each week eat fruit (never, 1-6 days, daily)	healthy nutrition (1)*	2	41873	< 0	1=0; 2:3=1; 4=2
4	wkvege	days each week eat vegetables (never, 1-6 days, daily)	healthy nutrition (1)*	2	41874	< 0	1=0; 2:3=1; 4=2
5	ncigs	usual number of cigarettes smoked per day (8 levels)	level of smoking (1)*	2	41862	< 0 [-8=0]	0:3=4; 4:7=5; 8:17=6; 18:27=7; 28:Inf=8
6	smcigs	ever smoked cigarettes regularly (never, occasionally, regularly)	level of smoking (1)*	2	41879	< 0 [-8=0]	reversed
7	smncigs	number of cigarettes smoked in past (3 levels)	level of smoking (1)*	2	41854	< 0 [-8=0]	0:7=0; 8:Inf=1
8	scalcl7d	whether had alcoholic drink in last 7 days	alcohol consumption (1) [excluded]	2	33663	< 0	2=0
9	scnalcl7d	number of days drinking in previous week (8 levels)	alcohol consumption (1) [excluded]	2	33407	< 0	with scalcl7d
10	sportsfreq	frequency of moderate intensity sports (5 levels)	frequency of doing sports (1)*	2	41813	< 0 [-8=0]	4:6=1; 3=2; 2=3; 1=4
11	sports3freq	frequency of mild intensity sports (5 levels)	frequency of doing sports (1)*	2	41880	< 0 [-8=0]	4:6=1; 3=2; 2=3; 1=4
12	wlk30min	number of days walked at least 30 minutes in past month	days walking at least 30 mins (1)	2	41828	< 0 [-8=0]
13	closenum	how many close friends (8 levels)	number of close friends (4)	3	41423	< 0 [-8=0]	7:12=7; 13:Inf=8
14	netcht	hours spent interacting with friends through social websites (5 levels)	friends on social networks (4)	3	41585	< 0 [-8=0]	5=4
15	scopngbhc	advice obtainable locally (5 Likert)	local advice obtainable (5)	3	37056	< 0	reversed
16	scopngbha	belong to neighbourhood (5 Likert)	sense of belonging to n'hood (5)	3	37059	< 0	reversed
17	scopngbhd	can borrow things from neighbours (5 Likert)	ability to borrow things in n'hood (5)	3	37059	< 0	reversed
18	crdark	feel safe walking alone at night (5 Likert)	perceived n'hood safety (5)	3	41563	< 0	reversed
19	scopngbhb	local friends mean a lot (5 Likert)	importance of local friends (5)	3	37055	< 0	reversed
20	scopngbhe	willing to improve neighbourhood (5 Likert)	willingness to improve n'hood (5)	3	37053	< 0	reversed
21	simarea	proportion of friends living in local area (5 levels)	proportion of local friends (5)	3	41555	< 0 [-8=0]	reversed
22	scopngbhf	plan to stay in neighbourhood (5 Likert)	intention to stay in n'hood (5)	3	37034	< 0	reversed
23	scopngbhh	talk regularly to neighbours (5 Likert)	regular talking to neighbours (5)	3	37058	< 0	reversed
24	civicduty	sense of civic duty (5 Likert)	sense of civic duty (6)	2/3	38317	< 0	reversed
25	poleff1	qualified to participate in politics (5 Likert)	perceived political qualification (6)*	3	41406	< 0 [-1=2]	reversed
26	poleff2	better informed about politics (5 Likert)	perceived political qualification (6)*	3	41408	< 0 [-1=2]	reversed
27	polcost	cost of political engagement (5 Likert)	effort of political engagement (6)	2/3	39581	< 0
28	perpolinf	vote will make a difference (5 Likert)	perceived political influence (6)	2/3	40225	< 0
29	vote6	level of interest in politics (5 Likert)	interest in politics (6)	2/3	42706	< 0	reversed
30	perbfts	personal benefit in voting (5 Likert)	perceived benefit in voting (6)	2/3	37592	< 0	reversed
31	voteintent	voting intention (5 Likert)	intention to vote (6)	2/3	41224	< 0
32	orgm/orgmt	which organisations member of (5 levels)	member of organisation (7)*	3	41588	< 0 [-8=0]	summed
33	orga/orgat	active in organisations (5 levels)	member of organisation (7)*	3	41487	< 0 [-8=0]	summed
34	volfreq	frequency of volunteering (5 levels)	volunteering (7)	3	41880	< 0 [-8=0]	summed
35	arts1freq	frequency of arts activities (5 levels)	participation in arts activities (8)	3	41608	< 0 [-8=0]	summed
36	arts2freq	frequency of visiting arts events (5 levels)	attendance of art events (8)	2	41617	< 0 [-8=0]	7:9=1; 4:6=2; 3=3; 1:2=4
37	herfreq	frequency of visiting historical sites (5 levels)	visits to historic sites (8)	2	41616	< 0 [-8=0]	reversed
38	musfreq	frequency of visiting museums/galleries (5 levels)	visits to museums/galleries (8)	2	41616	< 0 [-8=0]	reversed
39	netpuse	frequency of using the internet (7 levels)	internet use (9)	2	41585	< 0 [-8=0]	reversed
40	newsource	sources of news (8 levels)	news consumption (9)	2	41396	< 0 [-8=0]	reversed
41	tvhours	hours of tv per weekday (9 levels)	TV consumption (9)	3	41386	< 0	reversed
* Variables that belong to the same composite were combined as simple, unweighted additive scales. For details on health-related behaviours, see Stringhini et al. 2010. † Reading example for > 0 [-8=0]: All values below 0 are classified as missing, except -8, which is recoded as 0. ‡ Format is: old value(s)=new value.
PREVIEW

## Sheet: Table S2
	min	max	mean	median	mode	missing	(\%)
healthy nutrition (1)	0	8	5	5	5	24	0.1
level of smoking (1)	0	8	2	1	0	46	0.1
frequency of doing sports (1)	0	8	2.9	3	0	8	0
alcohol consumption (1) [excluded]	0	7	2	2	0	6175	16.6
days walking at least 30 mins (1)	0	28	9.1	4	0	48	0.1
number of close friends (2)	0	8	4.2	4	7	137	0.4
friends on social networks (2)	0	4	1	0	0	0	0
local advice obtainable (3)	0	4	2.3	3	3	3090	8.3
sense of belonging to n'hood (3)	0	4	2.7	3	3	3087	8.3
ability to borrow things in n'hood (3)	0	4	2	2	3	3086	8.3
perceived n'hood safety (3)	0	4	2.8	3	3	12	0
importance of local friends (3)	0	4	2.6	3	3	3091	8.3
willingness to improve n'hood (3)	0	4	2.8	3	3	3094	8.3
proportion of local friends (3)	0	4	2.1	2	1	21	0.1
intention to stay in n'hood (3)	0	4	2.8	3	3	3112	8.4
regular talking to neighbours (3)	0	4	2.7	3	3	3085	8.3
sense of civic duty (4)	0	4	2.2	2	2	2762	7.4
perceived political qualification (4)	0	8	3.4	3	2	37	0.1
effort of political engagement (4)	0	4	1.2	1	1	1717	4.6
informed about politics (4)	0	11	3.2	3	0	1086	2.9
interest in politics (4)	0	4	1.4	1.5	2	1	0
perceived benefit in voting (4)	0	4	1.6	2	2	3452	9.3
intention to vote (4)	0	11	7.4	10	10	205	0.6
member of organisation (5)	1	8	2.2	2	1	3	0
volunteering (5)	0	4	0.5	0	0	0	0
participation in arts activities (6)	0	5	3.5	5	5	6	0
attendance of art events (6)	0	5	2.1	3	3	1	0
visits to historic sites (6)	0	5	1.7	2	0	2	0
visits to museums/galleries (6)	0	5	0.9	0	0	1	0
internet use (7)	0	6	4.5	6	6	0	0
news consumption (7)	1	8	3.5	3	2	41	0.1
TV consumption (7)	0	8	3.9	4	3	49	0.1
Unweighted statistics for the restricted sample (n=39,965).
PREVIEW

## Sheet: Table S3
							difference*
	female (%)		male (%)		total (%)		f.	m.	t.
n	20750.6	(53.7)	17865.5	(46.3)	38616.1	(100.0)	1.6	-1.6	0
age: 16-24	2236.35	(10.8)	2141.12	(12.0)	4377.48	(11.3)	-0.8	-1.2	-1
25-44	6597.26	(31.8)	5594.53	(31.3)	12191.8	(31.6)	0.3	-0.4	0
45-64	7071.3	(34.1)	6111.15	(34.2)	13182.5	(34.1)	0.5	0.4	0.4
65 or more	4845.69	(23.4)	4018.73	(22.5)	8864.42	(23.0)	0.1	1.2	0.7
ethnicity: White British	18011.1	(87.6)	15366.3	(87.3)	33377.4	(87.5)	0.4	0.3	0.4
other White	1007.99	(4.9)	832.414	(4.7)	1840.4	(4.8)	-0.1	0	-0.1
Asian	861.189	(4.2)	888.107	(5.0)	1749.3	(4.6)	-0.2	-0.2	-0.2
other	675.518	(3.3)	522.522	(3.0)	1198.04	(3.1)	-0.1	-0.1	-0.1
marital status: single	5732.43	(27.6)	5884.4	(32.9)	11616.8	(30.1)	-0.7	-1.2	-1
married/CP	10217.1	(49.2)	9785.21	(54.8)	20002.3	(51.8)	0.2	0.3	0.2
separated or widowed	4801.06	(23.1)	2194.98	(12.3)	6996.04	(18.1)	0.4	0.9	0.8
DELETE	11810.8	(56.9)	11808.5	(66.1)	23619.3	(61.2)	-0.1	0.1	0
children: 1 or more	8939.78	(43.1)	6057.04	(33.9)	14996.8	(38.8)	0.1	-0.1	0
single parent	2093.65	(10.1)	541.899	(3.0)	2635.55	(6.8)	0	-0.3	0
DELETE	18657	(89.9)	17323.6	(97.0)	35980.6	(93.2)	0	0.3	0
qualification: academic/professional degree	7076.79	(34.1)	6058.05	(33.9)	13134.8	(34.0)	0.1	0.2	0.2
A level/GCSE	7840.83	(37.8)	7463.07	(41.8)	15303.9	(39.6)	-0.1	-0.8	-0.6
lower/other/none	5514.73	(26.6)	4054.71	(22.7)	9569.44	(24.8)	0.1	0.6	0.4
missing	318.253	(1.5)	289.696	(1.6)	607.949	(1.6)	-0.1	0	0
economic activity: employed	10558.2	(50.9)	10641.2	(59.6)	21199.4	(54.9)	0.3	-1.1	-0.5
unemployed	1516.15	(7.3)	1778.92	(10.0)	3295.07	(8.5)	-0.1	-0.1	-0.2
retired	5549.65	(26.7)	4286.27	(24.0)	9835.92	(25.5)	0.1	1.4	0.8
other	3126.18	(15.1)	1159.18	(6.5)	4285.36	(11.1)	-0.4	-0.1	-0.1
occupation: managers/senior officials	1269.5	(6.1)	1946.46	(10.9)	3215.96	(8.3)	0	-0.1	-0.1
professionals	1434	(6.9)	1515.47	(8.5)	2949.47	(7.6)	0.1	0.2	0.1
associate professionals/technical	1940.11	(9.3)	1589.57	(8.9)	3529.69	(9.1)	0	0	0
administrative/secretarial	1841.76	(8.9)	593.619	(3.3)	2435.38	(6.3)	0.1	0.1	0.2
skilled trades	233.962	(1.1)	1847.58	(10.3)	2081.54	(5.4)	0	-0.7	-0.5
personal service	1827.07	(8.8)	383.715	(2.1)	2210.79	(5.7)	0.1	0	0.2
sales/customer services	1146.84	(5.5)	529.763	(3.0)	1676.6	(4.3)	-0.1	0	0
operatives	179.656	(0.9)	1205.38	(6.7)	1385.03	(3.6)	0	-0.3	-0.2
elementary	1177.55	(5.7)	1293.63	(7.2)	2471.19	(6.4)	0	-0.1	-0.1
n/a or missing	9700.14	(46.7)	6960.33	(39.0)	16660.5	(43.1)	-0.4	0.7	0.2
income: < £550	2571.93	(12.4)	1859.95	(10.4)	4431.88	(11.5)	-0.1	-0.6	-0.3
£550 - < £850	5403.5	(26.1)	4317.1	(24.2)	9720.61	(25.2)	0.1	-0.2	0
£850 - < £1,150	4763.23	(23.0)	4131.83	(23.2)	8895.06	(23.1)	-0.1	0.2	0
£1,150 - < £1,450	3318.44	(16.0)	2835.27	(15.9)	6153.71	(16.0)	0.1	0.2	0.2
£1,450 - < £1,950	2590.29	(12.5)	2487.27	(13.9)	5077.56	(13.2)	0	0.2	0.1
≥ £1,950	2086.38	(10.1)	2215.59	(12.4)	4301.97	(11.2)	0.1	0.3	0.2
The weight applied in this study is the longitudinal weight for individual and proxy questionnaire of the combined Understanding Society sample (c_indpxub_lw). More information can be found in Knies [2014, 50-58] (on weights) and ISER 2015 on variable specification. * Deviation to unrestricted sample in per cent for female, male and total.
PREVIEW

## Sheet: Table S4
	SD-X	SD-L	SD-P	SE-P	SE-D	P-X	P-CE	P-NL
Disability	1.18	1.25	1.14	0.92	0.9	0.8	0.91	0.91
	1.13-1.24	1.18-1.31	1.10-1.19	0.88-0.97	0.85-0.95	0.76-0.84	0.86-0.97	0.87-0.96
Non-communicable condition	1.35	1.33	1.13	1.01	0.9	0.78	0.74	0.8
	1.25-1.46	1.22-1.44	1.06-1.20	0.93-1.09	0.81-0.98	0.71-0.84	0.67-0.82	0.72-0.88
Hospitalisation	1.53	1.49	1.09	0.99	1.02	0.7	0.68	0.63
	1.23-1.82	1.15-1.83	0.93-1.26	0.78-1.21	0.75-1.28	0.53-0.86	0.48-0.87	0.43-0.82
Self-rated health SRR	0.69	0.77	0.75	0.97	1.05	1.33	1.29	1.07
	0.65-0.73	0.73-0.80	0.71-0.79	0.93-1.00	1.01-1.09	1.29-1.38	1.24-1.35	1.03-1.10
Subjective well-being SRR	0.85	0.87	0.9	1.02	1.06	1.13	1.11	1.01
	0.82-0.89	0.84-0.91	0.87-0.94	0.98-1.05	1.03-1.10	1.10-1.17	1.07-1.16	0.97-1.04
High life satisfaction SRR	0.74	0.76	0.9	0.97	1.08	1.28	1.27	0.98
	0.70-0.78	0.72-0.79	0.86-0.94	0.93-1.01	1.04-1.12	1.23-1.32	1.21-1.32	0.94-1.02
clusters in columns: Social Disengagement - Extensive (SD-X), Local (SD-L), Physical (SD-P); Selective Engagement - Political (SE-P), Digital (SE-D); Participation - Extensive (P-X), Civically Engaged (P-CE), Non-Local (P-NL)
PREVIEW
